# Supplementary material for: Whole-genome resequencing of 495 Pyrus accessions provides insights into the genetics of agronomic traits and evolutionary history of pear
Source: Hortic Res. 2026 Mar 2;13(5):uhag042. doi: 10.1093/hr/uhag042 (PMC13156035; doi:10.1093/hr/uhag042)
Supplement: Web_Material_uhag042 [file web_material_uhag042.zip]

Archive with 19 entries (19 files):
- Supplementary Fig. 1.pdf
- Supplementary Fig. 2.pdf
- Supplementary Fig. 3.pdf
- Supplementary Fig. 4.pdf
- Supplementary Fig. 5.pdf
- Supplementary Fig. 6.pdf
- Supplementary Fig. 7.pdf
- Supplementary Fig. 8.pdf
- Supplementary Fig. 9.pdf
- Supplementary Fig. 10.png
- Supplementary Fig. 11.pdf
- Supplementary Fig. 12.pdf
- Supplementary Fig. 13.jpg
- Supplementary Fig. 14.pdf
- Supplementary Fig. 15.jpg
- Supplementary Fig. 16.pdf
- Supplementary Fig. 17.pdf
- Supplementary Fig. 18.jpg
- SupplementaryTables.xlsx
