# Supplementary material for: Whole-genome resequencing of 495 Pyrus accessions provides insights into the genetics of agronomic traits and evolutionary history of pear
Source: Hortic Res. 2026 Mar 2;13(5):uhag042. doi: 10.1093/hr/uhag042 (PMC13156035; doi:10.1093/hr/uhag042)
Supplement: Web_Material_uhag042 [file web_material_uhag042.zip › SupplementaryTables.xlsx]

## Sheet: Sheet1
	Supplementary Table 1 Summary of 495 Pyrus accessions for genome re-sequencing in this study.
	Supplementary Table 2 Annotation of genomic variations in Pyrus.
	Supplementary Table 3 Chromosomal distribution of SNPs in the 495 Pyrus accessions.
	Supplementary Table 4 Major characteristics of nine genetic groups in Pyrus.
	Supplementary Table 5 Genomic polymorphisms in nine genetic groups of Pyrus.
	Supplementary Table 6 Genome-wide average LD decay in nine genetic groups of Pyrus.
	Supplementary Table 7 Genomic polymorphisms of four subgroups in SPC of Pyrus.
	Supplementary Table 8 Genome-wide average LD decay of four subgroups in SPC of Pyrus.
	Supplementary Table 9 Gene flow detected by D-statistic analysis.
	Supplementary Table 10 KEGG pathway enrichment of selected genes by the overlap of Fst and XP-CLR
	Supplementary Table 11 Summary of genes for plant architecture (PA) and fruit traits (FT) that overlap with selective sweeps of Pyrus.
	Supplementary Table 12 The summary of genes significantly associated with the nine traits in Pyrus.
	Supplementary Table 13 The primer sequences used in this study.
	Supplementary Table 14 The phenotypic data used for the GWAS analysis in the 495 Pyrus accessions.
	Supplementary Table 15 The contents of different volatile metabolites and qRT-PCR experimental data in ‘Pyrus communis’ pear
	Supplementary Table 16 The contents of different volatile metabolites in ‘Pyrus communis’ pear
	Supplementary Table 17 The content of malic acid in ‘Whangkeumbae’ pear
	Supplementary Table 18 The contents of different volatile metabolites in ‘Whangkeumbae’ pear

## Sheet: S1
Supplementary Table 1 Summary of 495 Pyrus accessions for genome re-sequencing in this study.
No.	Accession	Species	Population type	Region	Cluster	Analaysis in our study	Clean bases(bp)	Mapping rate	Average sequencing depth	Coverage at least 4X	Coverage at least 10X
1	SX011	P. bretschneideri	Landrace	Shanxi, China	WP	Genetic diversity & GWAS analysis & selective sweeps	10008106500	0.8428	13.29	0.7959	0.6392
2	LN028	P. bretschneideri	Landrace	Liaoning, China	WP	Genetic diversity & GWAS analysis & selective sweeps	7622590200	0.847073	10.55	0.7729	0.5173
3	AH011	P. Pyrifolia	Landrace	Anhui, China	SPC	Genetic diversity & GWAS analysis & selective sweeps	7654876500	0.854245	11.15	0.775	0.5593
4	SX012	P. Pyrifolia	Landrace	Shanxi, China	SPC	Genetic diversity & GWAS analysis & selective sweeps	7731553800	0.8413	10.51	0.7697	0.5124
5	HB008	P. bretschneideri	Landrace	Hebei, China	SPC	Genetic diversity & GWAS analysis & selective sweeps	8966710200	0.8449	12.27	0.7854	0.6101
6	QH008	P. bretschneideri	Landrace	Qinghai, China	NWC-2	Genetic diversity & GWAS analysis	7172256600	0.8441	10.81	0.7766	0.5318
7	GS002	P. bretschneideri	Landrace	Gansu, China	NWC-2	Genetic diversity & GWAS analysis	8491219800	0.8466	10.47	0.7708	0.4923
8	HN004	P. Pyrifolia	Landrace	Henan, China	SPC	Genetic diversity & GWAS analysis & selective sweeps	8863622100	0.8482	10.86	0.7741	0.5127
9	SD011	P. Pyrifolia	Landrace	Shandong, China	SPC	Genetic diversity & GWAS analysis & selective sweeps	8388817800	0.8478	9.12	0.7515	0.3885
10	SD010	P. Pyrifolia	Landrace	Shandong, China	SPC	Genetic diversity & GWAS analysis & selective sweeps	7823178900	0.8433	9.85	0.7599	0.4331
11	HB055	P. bretschneideri	Landrace	Hebei, China	NWC-2	Genetic diversity & GWAS analysis	8254709100	0.8346	10.39	0.7692	0.476
12	SD002	P. Pyrifolia	Landrace	Shandong, China	SPC	Genetic diversity & GWAS analysis & selective sweeps	9846587100	0.8465	12.31	0.7807	0.5813
13	SC022	P. bretschneideri	Landrace	Hebei, China	WP	Genetic diversity & GWAS analysis & selective sweeps	8333029800	0.841	10.39	0.7697	0.4928
14	SC013	P. Pyrifolia	Landrace	Sichuan, China	SPC	Genetic diversity & GWAS analysis & selective sweeps	9566130600	0.8483	12.07	0.7848	0.5846
15	SD013	P. Pyrifolia	Landrace	Shandong, China	SPC	Genetic diversity & GWAS analysis & selective sweeps	9781981500	0.8472	12.42	0.7882	0.606
16	SC028	P. Pyrifolia	Landrace	Sichuan, China	SPC	Genetic diversity & GWAS analysis & selective sweeps	8084006400	0.8436	9.69	0.7621	0.4332
17	SC027	P. Pyrifolia	Landrace	Sichuan, China	SPC	Genetic diversity & GWAS analysis & selective sweeps	9468125400	0.8467	11.07	0.7743	0.5332
18	JL016	P. bretschneideri	Landrace	Jilin, China	UP	Genetic diversity & GWAS analysis & selective sweeps	8123454000	0.8447	9.68	0.7557	0.4258
19	HB041	P. bretschneideri	Landrace	Hebei, China	WP	Genetic diversity & GWAS analysis & selective sweeps	10133735400	0.847	11.85	0.7826	0.5695
20	JS013	P. Pyrifolia	Landrace	Jiangsu, China	SPC	Genetic diversity & GWAS analysis & selective sweeps	8307114000	0.8483	9.81	0.7621	0.4591
21	HB023	P. bretschneideri	Landrace	Hebei, China	WP	Genetic diversity & GWAS analysis & selective sweeps	9586716000	0.8453	11.14	0.7795	0.5349
22	HB019	P. Pyrifolia	Landrace	Hebei, China	SPC	Genetic diversity & GWAS analysis & selective sweeps	9100304700	0.8362	10.32	0.7701	0.4874
23	SC019	P. Pyrifolia	Landrace	Sichuan, China	SPC	Genetic diversity & GWAS analysis & selective sweeps	7292399700	0.8465	8.07	0.7306	0.3051
24	JS004	P. Pyrifolia	Landrace	Jiangsu, China	SPC	Genetic diversity & GWAS analysis & selective sweeps	9336090900	0.8486	10.18	0.7666	0.4603
25	JS007	P. Pyrifolia	Landrace	Jiangsu, China	SPC	Genetic diversity & GWAS analysis & selective sweeps	8035255500	0.8394	9.1	0.7546	0.4038
26	JX001	P. Pyrifolia	Landrace	Jiangxi, China	SPC	Genetic diversity & GWAS analysis & selective sweeps	8514069000	0.8405	9.91	0.7656	0.4465
27	AH004	P. Pyrifolia	Landrace	Anhui, China	SPC	Genetic diversity & GWAS analysis & selective sweeps	8712536400	0.8481	9.65	0.7636	0.4438
28	XJ013	P. bretschneideri	Landrace	Xingjiang, China	NWC-2	Genetic diversity & GWAS analysis	8620503000	0.8464	9.36	0.755	0.4024
29	HB025	P. bretschneideri	Landrace	Hebei, China	NWC-2	Genetic diversity & GWAS analysis	9166857600	0.8445	9.26	0.7472	0.3793
30	JL014	P. bretschneideri	Landrace	Jilin, China	UP	Genetic diversity & GWAS analysis & selective sweeps	9095082900	0.8405	8.9	0.7507	0.3693
31	SC023a	P. Pyrifolia	Landrace	Unknown	SPC	Genetic diversity & GWAS analysis & selective sweeps	9572039100	0.8425	9.52	0.7576	0.4109
32	JL013	P. bretschneideri	Landrace	Jilin, China	UP	Genetic diversity & GWAS analysis & selective sweeps	8132328900	0.8452	9.33	0.7551	0.4142
33	HB013	P. bretschneideri	Landrace	Hebei, China	WP	Genetic diversity & GWAS analysis & selective sweeps	8197397100	0.8439	8.3	0.7361	0.3222
34	JS002	P. Pyrifolia	Landrace	Jiangsu, China	SPC	Genetic diversity & GWAS analysis & selective sweeps	8086016700	0.8481	9.49	0.7608	0.4309
35	AH002	P. Pyrifolia	Landrace	Anhui, China	SPC	Genetic diversity & GWAS analysis & selective sweeps	7841561700	0.8481	9.56	0.7581	0.431
36	LN042	P. bretschneideri	Landrace	Liaoning, China	WP	Genetic diversity & GWAS analysis & selective sweeps	8114203200	0.8403	9.72	0.7604	0.4294
37	HB036	P. bretschneideri	Landrace	Hebei, China	WP	Genetic diversity & GWAS analysis & selective sweeps	8785308600	0.8457	10.31	0.7702	0.4892
38	LN065	P. bretschneideri	Landrace	Liaoning, China	WP	Genetic diversity & GWAS analysis & selective sweeps	8789845500	0.8399	10.34	0.7707	0.4883
39	HB053	P. bretschneideri	Landrace	Hebei, China	WP	Genetic diversity & GWAS analysis & selective sweeps	8095409400	0.8433	9.69	0.7599	0.4457
40	HB027	P. bretschneideri	Landrace	Hebei, China	WP	Genetic diversity & GWAS analysis & selective sweeps	8524616400	0.8424	10.13	0.7635	0.462
41	SC023	P. Pyrifolia	Landrace	Sichuan, China	SPC	Genetic diversity & GWAS analysis & selective sweeps	8869297500	0.8383	10.54	0.7697	0.4774
42	HB037	P. bretschneideri	Landrace	Hebei, China	WP	Genetic diversity & GWAS analysis & selective sweeps	9101644800	0.8389	10.53	0.7685	0.4853
43	LN025	P. bretschneideri	Landrace	Liaoning, China	SPC	Genetic diversity & GWAS analysis & selective sweeps	8550219300	0.8431	9.83	0.765	0.4516
44	BJ001	P. Pyrifolia	Landrace	Sichuan, China	SPC	Genetic diversity & GWAS analysis & selective sweeps	8075094900	0.8483	9.39	0.7576	0.4208
45	LN045	P. bretschneideri	Landrace	Liaoning, China	WP	Genetic diversity & GWAS analysis & selective sweeps	7757791800	0.8466	9.34	0.756	0.4058
46	SC004	P. Pyrifolia	Landrace	Sichuan, China	SPC	Genetic diversity & GWAS analysis & selective sweeps	7916987400	0.8477	8.97	0.7501	0.386
47	LN024	P. bretschneideri	Landrace	Liaoning, China	SPC	Genetic diversity & GWAS analysis & selective sweeps	10047444300	0.8415	12.13	0.785	0.5909
48	SX022	P. bretschneideri	Landrace	Shanxi, China	NWC-2	Genetic diversity & GWAS analysis & selective sweeps	7730457600	0.8371	8.91	0.7521	0.3792
49	Chi005	P. Pyrifolia	Landrace	Sichuan, China	SPC	Genetic diversity & GWAS analysis & selective sweeps	12595787400	0.847	14.57	0.7959	0.673
50	JX004	P. Pyrifolia	Landrace	Jiangxi, China	SPC	Genetic diversity & GWAS analysis & selective sweeps	9995911800	0.8399	11.77	0.7792	0.5529
51	HB050	P. bretschneideri	Landrace	Hebei, China	WP	Genetic diversity & GWAS analysis & selective sweeps	9669109800	0.8468	11.84	0.7814	0.5697
52	AH006	P. Pyrifolia	Landrace	Anhui, China	SPC	Genetic diversity & GWAS analysis & selective sweeps	10454733000	0.8415	12.04	0.7832	0.5771
53	HB038	P. bretschneideri	Landrace	Hebei, China	Pw	Genetic diversity & GWAS analysis	8356443300	0.8291	9.82	0.7864	0.4376
54	LN046	P. bretschneideri	Landrace	Liaoning, China	WP	Genetic diversity & GWAS analysis & selective sweeps	9331289100	0.851	11.01	0.7735	0.5169
55	SD009	P. Pyrifolia	Landrace	Shandong, China	SPC	Genetic diversity & GWAS analysis & selective sweeps	8360172600	0.8482	8.94	0.7469	0.3736
56	HB054	P. bretschneideri	Landrace	Hebei, China	WP	Genetic diversity & GWAS analysis & selective sweeps	8093451000	0.8494	9.05	0.7505	0.3872
57	LN037	P. bretschneideri	Landrace	Liaoning, China	SPC	Genetic diversity & GWAS analysis & selective sweeps	7979574900	0.8457	8.86	0.7433	0.3526
58	LN036	P. bretschneideri	Landrace	Liaoning, China	SPC	Genetic diversity & GWAS analysis & selective sweeps	8688668400	0.8408	9.47	0.7572	0.407
59	LN035	P. bretschneideri	Landrace	Liaoning, China	SPC	Genetic diversity & GWAS analysis & selective sweeps	8128652400	0.8459	9.08	0.7495	0.3858
60	LN029	P. bretschneideri	Landrace	Liaoning, China	WP	Genetic diversity & GWAS analysis & selective sweeps	7935173100	0.8385	11.57	0.7694	0.5376
61	SaX003	P. Pyrifolia	Landrace	Shanxi, China	SPC	Genetic diversity & GWAS analysis & selective sweeps	8008530000	0.8374	11.69	0.7716	0.5356
62	LN009	P. bretschneideri	Landrace	Liaoning, China	SPC	Genetic diversity & GWAS analysis & selective sweeps	7715207700	0.8432	11.22	0.7658	0.5104
63	SaX002	P. bretschneideri	Landrace	Shanxi, China	NWC-2	Genetic diversity & GWAS analysis	8854322400	0.8353	12.97	0.7758	0.5855
64	HB003	P. bretschneideri	Landrace	Hebei, China	NWC-2	Genetic diversity & GWAS analysis	8582492700	0.844	11.13	0.7677	0.5205
65	LN026	P. bretschneideri	Landrace	Liaoning, China	WP	Genetic diversity & GWAS analysis & selective sweeps	10077646200	0.8401	12.99	0.7804	0.585
66	LN080	P. bretschneideri	Landrace	Liaoning, China	SPC	Genetic diversity & GWAS analysis & selective sweeps	10413894000	0.8324	13.32	0.7826	0.612
67	HB029	P. bretschneideri	Landrace	Hebei, China	WP	Genetic diversity & GWAS analysis & selective sweeps	6734394600	0.8432	8.9	0.7198	0.3689
68	HB002	P. bretschneideri	Landrace	Hebei, China	WP	Genetic diversity & GWAS analysis & selective sweeps	8250679800	0.8315	10.63	0.7538	0.4583
69	SX021	P. bretschneideri	Landrace	Shanxi, China	WP	Genetic diversity & GWAS analysis & selective sweeps	7767037200	0.8365	10.05	0.7487	0.4431
70	SC010	P. Pyrifolia	Landrace	Sichuan, China	SPC	Genetic diversity & GWAS analysis & selective sweeps	6896408700	0.8395	10.45	0.7549	0.4568
71	XJ016	P. bretschneideri	Landrace	Xingjiang, China	NWC-2	Genetic diversity & GWAS analysis	7945957500	0.8347	8.98	0.7315	0.3542
72	SX020	P. Pyrifolia	Landrace	Shanxi, China	SPC	Genetic diversity & GWAS analysis & selective sweeps	10350171600	0.8471	11.25	0.7567	0.4748
73	HB048	P. bretschneideri	Landrace	Hebei, China	WP	Genetic diversity & GWAS analysis & selective sweeps	9146406300	0.8336	10.3	0.7527	0.4437
74	LN079	P. bretschneideri	Landrace	Liaoning, China	NWC-1	Genetic diversity & GWAS analysis	7988298600	0.8306	9.11	0.7268	0.3566
75	HB033	P. bretschneideri	Landrace	Hebei, China	WP	Genetic diversity & GWAS analysis & selective sweeps	7208567100	0.8366	10.04	0.758	0.4488
76	QH009	P. bretschneideri	Landrace	Qinghai, China	NWC-2	Genetic diversity & GWAS analysis	9770378700	0.8366	14.53	0.7817	0.6285
77	AH010	P. Pyrifolia	Landrace	Anhui, China	SPC	Genetic diversity & GWAS analysis & selective sweeps	6734098200	0.8451	8.02	0.7257	0.2927
78	JS005	P. Pyrifolia	Landrace	Jiangsu, China	SPC	Genetic diversity & GWAS analysis & selective sweeps	5852047500	0.8419	8.88	0.7287	0.3584
79	HB020	P. Pyrifolia	Landrace	Hebei, China	SPC	Genetic diversity & GWAS analysis & selective sweeps	6411128700	0.8422	7.7	0.7142	0.2552
80	SC015	P. Pyrifolia	Landrace	Sichuan, China	SPC	Genetic diversity & GWAS analysis & selective sweeps	8854285500	0.8423	9.63	0.7579	0.4137
81	JS001	P. Pyrifolia	Landrace	Jiangsu, China	SPC	Genetic diversity & GWAS analysis & selective sweeps	8293454400	0.8462	9.19	0.7556	0.4064
82	SaX001	P. bretschneideri	Landrace	Shanxi, China	NWC-2	Genetic diversity & GWAS analysis & selective sweeps	10033611900	0.8354	15.21	0.7806	0.644
83	JS003	P. Pyrifolia	Landrace	Jiangsu, China	SPC	Genetic diversity & GWAS analysis & selective sweeps	7213511100	0.8388	10.29	0.7417	0.429
84	AH003	P. Pyrifolia	Landrace	Anhui, China	SPC	Genetic diversity & GWAS analysis & selective sweeps	7657255200	0.839213	11.47	0.7643	0.5012
85	SC020	P. Pyrifolia	Landrace	Sichuan, China	SPC	Genetic diversity & GWAS analysis & selective sweeps	7130463300	0.841377	10.28	0.7396	0.4195
86	JS006	P. Pyrifolia	Landrace	Jiangsu, China	SPC	Genetic diversity & GWAS analysis & selective sweeps	6335986500	0.843	9.45	0.7305	0.3753
87	SD012	P. Pyrifolia	Landrace	Shandong, China	SPC	Genetic diversity & GWAS analysis & selective sweeps	9461291700	0.8432	13.92	0.782	0.6176
88	SD004	P. Pyrifolia	Landrace	Shandong, China	SPC	Genetic diversity & GWAS analysis & selective sweeps	7668064500	0.8336	10.89	0.7517	0.4879
89	JS011	P. Pyrifolia	Landrace	Jiangsu, China	SPC	Genetic diversity & GWAS analysis & selective sweeps	7147908300	0.841991	11.24	0.7669	0.5108
90	JL015	P. bretschneideri	Landrace	Jilin, China	UP	Genetic diversity & GWAS analysis & selective sweeps	7256605200	0.8419	11.05	0.7654	0.4995
91	JS010	P. Pyrifolia	Landrace	Jiangsu, China	SPC	Genetic diversity & GWAS analysis & selective sweeps	7124445000	0.8385	10.78	0.7517	0.4587
92	AH009	P. Pyrifolia	Landrace	Anhui, China	SPC	Genetic diversity & GWAS analysis & selective sweeps	7595025600	0.84	11.39	0.7607	0.4969
93	SC024	P. Pyrifolia	Landrace	Sichuan, China	SPC	Genetic diversity & GWAS analysis & selective sweeps	6464034300	0.8426	9.75	0.7483	0.4194
94	JS012	P. Pyrifolia	Landrace	Jiangsu, China	SPC	Genetic diversity & GWAS analysis & selective sweeps	8388231000	0.8375	12.57	0.7743	0.5746
95	SC005	P. Pyrifolia	Landrace	Sichuan, China	SPC	Genetic diversity & GWAS analysis & selective sweeps	8904862800	0.843	13.14	0.779	0.5918
96	SC026	P. Pyrifolia	Landrace	Sichuan, China	SPC	Genetic diversity & GWAS analysis & selective sweeps	9588230400	0.8493	11	0.7767	0.5307
97	JS008	P. Pyrifolia	Landrace	Jiangsu, China	SPC	Genetic diversity & GWAS analysis & selective sweeps	6694655400	0.835282	10	0.7474	0.4229
98	SC016	P. Pyrifolia	Landrace	Sichuan, China	SPC	Genetic diversity & GWAS analysis & selective sweeps	7139667300	0.8371	10.61	0.7569	0.468
99	QH007	P. bretschneideri	Landrace	Qinghai, China	NWC-2	Genetic diversity & GWAS analysis	6499455000	0.8361	9.65	0.7436	0.4058
100	HB047	P. bretschneideri	Landrace	Hebei, China	WP	Genetic diversity & GWAS analysis & selective sweeps	6759394800	0.838482	10.08	0.753	0.4384
101	GS008	P. bretschneideri	Landrace	Gansu, China	SPC	Genetic diversity & GWAS analysis & selective sweeps	7676217600	0.8375	11.28	0.7636	0.5054
102	HB024	P. Pyrifolia	Landrace	Hebei, China	WP	Genetic diversity & GWAS analysis & selective sweeps	8666029800	0.8379	11.99	0.7602	0.5293
103	SD005	P. Pyrifolia	Landrace	Shandong, China	SPC	Genetic diversity & GWAS analysis & selective sweeps	6593794200	0.8411	9.55	0.7277	0.4018
104	AH005	P. Pyrifolia	Landrace	Anhui, China	SPC	Genetic diversity & GWAS analysis & selective sweeps	7237211400	0.8387	10.86	0.7511	0.4827
105	SaX006	P. Pyrifolia	Landrace	Shanxi, China	SPC	Genetic diversity & GWAS analysis & selective sweeps	6362512200	0.8506	9.29	0.7143	0.3715
106	HB052	P. bretschneideri	Landrace	Hebei, China	WP	Genetic diversity & GWAS analysis & selective sweeps	8998954800	0.8424	10.33	0.7707	0.4819
107	HB056	P. bretschneideri	Landrace	Hebei, China	WP	Genetic diversity & GWAS analysis & selective sweeps	11465612700	0.8399	16.76	0.7872	0.6543
108	GS012	P. bretschneideri	Landrace	Gansu, China	SPC	Genetic diversity & GWAS analysis & selective sweeps	7758898800	0.8331	10.25	0.7441	0.4348
109	LN030	P. bretschneideri	Landrace	Liaoning, China	WP	Genetic diversity & GWAS analysis & selective sweeps	7543314900	0.8366	9.99	0.7438	0.4337
110	HB026	P. bretschneideri	Landrace	Hebei, China	WP	Genetic diversity & GWAS analysis & selective sweeps	8571166800	0.8415	11.38	0.7663	0.5228
111	GS013	P. bretschneideri	Landrace	Gansu, China	NWC-2	Genetic diversity & GWAS analysis	7725676500	0.8395	11.17	0.7629	0.5092
112	LN027	P. bretschneideri	Landrace	Liaoning, China	WP	Genetic diversity & GWAS analysis & selective sweeps	10390687200	0.8396	14.94	0.7841	0.6558
113	SD015	P. Pyrifolia	Landrace	Shandong, China	SPC	Genetic diversity & GWAS analysis & selective sweeps	8734433700	0.8419	10.11	0.7661	0.4587
114	LN032	P. bretschneideri	Landrace	Liaoning, China	WP	Genetic diversity & GWAS analysis & selective sweeps	9005031600	0.8397	11.5	0.7695	0.5234
115	HB051	P. bretschneideri	Landrace	Hebei, China	WP	Genetic diversity & GWAS analysis & selective sweeps	7352390400	0.8409	9.38	0.7378	0.384
116	HB001	P. bretschneideri	Landrace	Hebei, China	WP	Genetic diversity & GWAS analysis & selective sweeps	8645769600	0.8426	9.78	0.7599	0.4334
117	SD014	P. Pyrifolia	Landrace	Shandong, China	SPC	Genetic diversity & GWAS analysis & selective sweeps	7232188500	0.8429	10.95	0.7471	0.5052
118	GS020	P. bretschneideri	Landrace	Gansu, China	NWC-2	Genetic diversity & GWAS analysis	8453080500	0.8457	12.57	0.7602	0.5538
119	JL010	P. bretschneideri	Landrace	Jilin, China	UP	Genetic diversity & GWAS analysis & selective sweeps	7907450100	0.8455	9.36	0.7514	0.3937
120	HB031	P. bretschneideri	Landrace	Hebei, China	UP	Genetic diversity & GWAS analysis & selective sweeps	6555672300	0.834975	9.88	0.7335	0.4345
121	HB012	P. bretschneideri	Landrace	Hebei, China	WP	Genetic diversity & GWAS analysis & selective sweeps	6447165900	0.8348	9.57	0.7301	0.4121
122	LN044	P. bretschneideri	Landrace	Liaoning, China	WP	Genetic diversity & GWAS analysis & selective sweeps	6936465900	0.841631	10.77	0.7432	0.4941
123	YN002	P. Pyrifolia	Landrace	Yunnan, China	SPC	Genetic diversity & GWAS analysis & selective sweeps	10302649500	0.8384	11.19	0.7774	0.5293
124	YN019	P. Pyrifolia	Landrace	Yunnan, China	SPC	Genetic diversity & GWAS analysis & selective sweeps	8518136400	0.85	10.05	0.7638	0.4529
125	YN005	P. Pyrifolia	Landrace	Yunnan, China	SPC	Genetic diversity & GWAS analysis & selective sweeps	6880263900	0.84456	10.44	0.7492	0.4532
126	HuB001	P. calleryana	Wild	Hubei, China	Pw	Genetic diversity & GWAS analysis & selective sweeps	8992353600	0.8532	10.16	0.761	0.4931
127	HuB003	P. calleryana	Wild	Hubei, China	Pw	Genetic diversity & GWAS analysis & selective sweeps	7902504300	0.8197	8.53	0.7433	0.3443
128	HuB004	P. calleryana	Wild	Hubei, China	Pw	Genetic diversity & GWAS analysis & selective sweeps	12352793400	0.8215	12.74	0.7899	0.6154
129	HuB005	P. calleryana	Wild	Hubei, China	Pw	Genetic diversity & GWAS analysis & selective sweeps	9613135800	0.8275	10.51	0.7683	0.4952
130	SX006	P. betuleafolia	Wild	Shanxi, China	Pw	Genetic diversity & GWAS analysis & selective sweeps	9466652100	0.8204	10.13	0.8091	0.4888
131	BJ004	P. betuleafolia	Wild	Beijing, China	Pw	Genetic diversity & GWAS analysis & selective sweeps	8615276400	0.821	9.12	0.7962	0.414
132	SX009	P. betuleafolia	Wild	Shanxi, China	Pw	Genetic diversity & GWAS analysis & selective sweeps	5681110500	0.816	8.9	0.7759	0.3908
133	SX007	P. betuleafolia	Wild	Shanxi, China	Pw	Genetic diversity & GWAS analysis & selective sweeps	12378966600	0.8215	12.62	0.8301	0.6535
134	SX008	P. betuleafolia	Wild	Shanxi, China	Pw	Genetic diversity & GWAS analysis & selective sweeps	9798938400	0.823	12.14	0.8268	0.629
135	SX002	P. betuleafolia	Wild	Shanxi, China	Pw	Genetic diversity & GWAS analysis & selective sweeps	10411456800	0.8239	12.28	0.8295	0.632
136	SX013	P. betuleafolia	Wild	Shanxi, China	Pw	Genetic diversity & GWAS analysis & selective sweeps	9731016600	0.8304	11.59	0.83	0.5845
137	SX014	P. betuleafolia	Wild	Shanxi, China	Pw	Genetic diversity & GWAS analysis & selective sweeps	8757554700	0.8256	10.59	0.8214	0.5213
138	SX005	P. betuleafolia	Wild	Shanxi, China	Pw	Genetic diversity & GWAS analysis & selective sweeps	8879310000	0.8149	10.63	0.8177	0.5292
139	SX004	P. betuleafolia	Wild	Shanxi, China	Pw	Genetic diversity & GWAS analysis & selective sweeps	8583020400	0.8177	10.13	0.812	0.5021
140	SX015	P. betuleafolia	Wild	Shanxi, China	Pw	Genetic diversity & GWAS analysis & selective sweeps	8298713700	0.8243	10.22	0.823	0.4988
141	HuB006	P. betuleafolia	Wild	Hubei, China	Pw	Genetic diversity & GWAS analysis & selective sweeps	8133726300	0.8098	9.42	0.8001	0.4357
142	Chi007	P. betuleafolia	Wild	Hebei, China	Pw	Genetic diversity & GWAS analysis & selective sweeps	8018523600	0.8173	8.44	0.7794	0.3486
143	HB006	P. hopeiensis	Wild	Hebei, China	Pw	Genetic diversity & GWAS analysis	7891080900	0.8259	8.52	0.7447	0.3396
144	GS009	P. phaeocarpa	Wild	Gansu, China	Pw	Genetic diversity & GWAS analysis	7990089300	0.8173	10.81	0.7961	0.512
145	HB007	P. phaeocarpa	Wild	Hebei, China	Pw	Genetic diversity & GWAS analysis	7347596400	0.815037	9.93	0.8015	0.4833
146	HB011	P. phaeocarpa	Wild	Hebei, China	Pw	Genetic diversity & GWAS analysis	8132877300	0.8192	9.41	0.7888	0.4022
147	HB010	P. phaeocarpa	Wild	Hebei, China	Pw	Genetic diversity & GWAS analysis	8132151900	0.8256	9.62	0.7922	0.4253
148	HB014	P. phaeocarpa	Wild	Hebei, China	Pw	Genetic diversity & GWAS analysis	8071286400	0.8269	9.42	0.763	0.4147
149	HB009	P. phaeocarpa	Wild	Hebei, China	Pw	Genetic diversity & GWAS analysis	8460986400	0.8198	10.11	0.8033	0.4704
150	QH001	P. phaeocarpa	Wild	Qinghai, China	NWC-2	Genetic diversity & GWAS analysis	8395163100	0.837	8.85	0.7668	0.3651
151	GS015	P. phaeocarpa	Wild	Gansu, China	NWC-2	Genetic diversity & GWAS analysis	8074572300	0.839	9.61	0.7823	0.4327
152	Chi006	P. phaeocarpa	Wild	Hebei, China	Pw	Genetic diversity & GWAS analysis	8762258400	0.8307	9.89	0.7883	0.4479
153	HuB008	P. serrulata	Wild	Hubei, China	Pw	Genetic diversity & GWAS analysis	8863241100	0.837	9.33	0.7589	0.4116
154	HuB002	P. serrulata	Wild	Hubei, China	Pw	Genetic diversity & GWAS analysis	9544135800	0.8347	10.59	0.8017	0.5153
155	SX003	P. xerophila	Wild	Shanxi, China	Pw	Genetic diversity & GWAS analysis	9028129200	0.834	12.31	0.8211	0.6381
156	SX001	P. xerophila	Wild	Shanxi, China	Pw	Genetic diversity & GWAS analysis	6349303200	0.8252	8.93	0.7739	0.3999
157	GS005	P. xerophila	Wild	Gansu, China	Pw	Genetic diversity & GWAS analysis	8139129600	0.8517	9.59	0.7569	0.4281
158	GS004	P. xerophila	Wild	Gansu, China	Pw	Genetic diversity & GWAS analysis	12705429000	0.8435	13.51	0.7888	0.6489
159	GS003	P. xerophila	Wild	Gansu, China	Pw	Genetic diversity & GWAS analysis	10190473500	0.85	10.82	0.7676	0.5124
160	SX010	P. xerophila	Wild	Shanxi, China	Pw	Genetic diversity & GWAS analysis	7563201600	0.8432	9.37	0.7506	0.4095
161	HLJ022	P. ussuriensis	Wild	Heilongjiang, China	Pu	Genetic diversity & GWAS analysis & selective sweeps	6266018100	0.8353	8.95	0.7248	0.4029
162	HLJ019	P. ussuriensis	Wild	Heilongjiang, China	Pu	Genetic diversity & GWAS analysis & selective sweeps	7942008900	0.8436	9.58	0.7305	0.4136
163	HLJ017	P. ussuriensis	Wild	Heilongjiang, China	Pu	Genetic diversity & GWAS analysis & selective sweeps	8217872400	0.8418	10.03	0.7347	0.4468
164	HLJ023	P. ussuriensis	Wild	Heilongjiang, China	Pu	Genetic diversity & GWAS analysis & selective sweeps	7104399900	0.8369	8.64	0.7195	0.3507
165	JL001	P. ussuriensis	Wild	Jilin, China	Pu	Genetic diversity & GWAS analysis & selective sweeps	9109865700	0.8395	10.91	0.7477	0.512
166	HLJ018	P. ussuriensis	Wild	Heilongjiang, China	Pu	Genetic diversity & GWAS analysis & selective sweeps	9644151000	0.8392	11.59	0.7631	0.5513
167	HLJ004	P. ussuriensis	Wild	Heilongjiang, China	Pu	Genetic diversity & GWAS analysis & selective sweeps	9367093200	0.8418	11.75	0.754	0.5706
168	LN039	P. ussuriensis	Wild	Liaoning, China	Pu	Genetic diversity & GWAS analysis & selective sweeps	8630510100	0.8427	10.76	0.7508	0.5032
169	HLJ024	P. ussuriensis	Wild	Heilongjiang, China	Pu	Genetic diversity & GWAS analysis & selective sweeps	10438863000	0.8399	11.86	0.7541	0.5746
170	HB042	P. ussuriensis	Wild	Hebei, China	UP	Genetic diversity & GWAS analysis & selective sweeps	8420007300	0.8419	9.18	0.7535	0.389
171	HLJ021	P. ussuriensis	Wild	Heilongjiang, China	Pu	Genetic diversity & GWAS analysis & selective sweeps	9089884800	0.8442	10.17	0.7378	0.4609
172	HLJ020	P. ussuriensis	Wild	Heilongjiang, China	Pu	Genetic diversity & GWAS analysis & selective sweeps	12213988800	0.8411	13.14	0.7607	0.6132
173	HLJ016	P. ussuriensis	Wild	Heilongjiang, China	Pu	Genetic diversity & GWAS analysis & selective sweeps	11070407700	0.833	12.04	0.7592	0.5757
174	HLJ013	P. ussuriensis	Wild	Heilongjiang, China	Pu	Genetic diversity & GWAS analysis & selective sweeps	10363331100	0.84	10.71	0.7488	0.5047
175	HLJ010	P. ussuriensis	Wild	Heilongjiang, China	Pu	Genetic diversity & GWAS analysis & selective sweeps	11493418500	0.8364	11.56	0.7525	0.5465
176	HB016	P. ussuriensis	Wild	Hebei, China	UP	Genetic diversity & GWAS analysis & selective sweeps	8686192500	0.8387	10.16	0.7631	0.4604
177	HB015	P. ussuriensis	Wild	Hebei, China	UP	Genetic diversity & GWAS analysis & selective sweeps	8707279800	0.8383	9.16	0.7502	0.3755
178	HB034	P. ussuriensis	Wild	Hebei, China	UP	Genetic diversity & GWAS analysis & selective sweeps	11168303400	0.8369	15.88	0.7866	0.6371
179	HB028	P. ussuriensis	Wild	Hebei, China	UP	Genetic diversity & GWAS analysis & selective sweeps	9202796700	0.8286	12.91	0.7791	0.5776
180	HB030	P. ussuriensis	Landrace	Hebei, China	UP	Genetic diversity & GWAS analysis & selective sweeps	6927066600	0.8343	9.31	0.7497	0.4276
181	LN071	P. ussuriensis	Landrace	Liaoning, China	UP	Genetic diversity & GWAS analysis & selective sweeps	7495146300	0.8325	10.28	0.7706	0.4967
182	GS001	P. ussuriensis	Landrace	Gansu, China	NWC-2	Genetic diversity & GWAS analysis	7612918800	0.8389	10.77	0.7869	0.5373
183	LN005	P. ussuriensis	Landrace	Liaoning, China	UP	Genetic diversity & GWAS analysis & selective sweeps	7005033300	0.844	7.84	0.726	0.2867
184	QH002	P. ussuriensis	Landrace	Qinghai, China	NWC-2	Genetic diversity & GWAS analysis	9799008300	0.8419	10.42	0.7819	0.4947
185	JL011	P. ussuriensis	Landrace	Jilin, China	UP	Genetic diversity & GWAS analysis & selective sweeps	7271765400	0.8369	8.51	0.7423	0.3285
186	HB039	P. ussuriensis	Landrace	Hebei, China	UP	Genetic diversity & GWAS analysis & selective sweeps	10548378300	0.8434	12.15	0.7896	0.5822
187	LN002	P. ussuriensis	Landrace	Liaoning, China	WP	Genetic diversity & GWAS analysis & selective sweeps	10151076900	0.8272	11.49	0.7801	0.5291
188	LN020	P. ussuriensis	Landrace	Liaoning, China	UP	Genetic diversity & GWAS analysis & selective sweeps	7959230100	0.8426	8.66	0.7438	0.3478
189	LN019	P. ussuriensis	Landrace	Liaoning, China	UP	Genetic diversity & GWAS analysis & selective sweeps	10010485500	0.838	10.74	0.7723	0.4943
190	HB035	P. ussuriensis	Landrace	Hebei, China	UP	Genetic diversity & GWAS analysis & selective sweeps	7711920000	0.8384	11.07	0.7649	0.4932
191	LN014	P. ussuriensis	Landrace	Liaoning, China	UP	Genetic diversity & GWAS analysis & selective sweeps	8687012100	0.8361	12.8	0.7706	0.58
192	LN064	P. ussuriensis	Landrace	Liaoning, China	UP	Genetic diversity & GWAS analysis & selective sweeps	11161537500	0.8339	13.88	0.7835	0.626
193	LN033	P. ussuriensis	Landrace	Liaoning, China	UP	Genetic diversity & GWAS analysis & selective sweeps	8725148400	0.8403	11.04	0.7672	0.4931
194	LN004	P. ussuriensis	Landrace	Liaoning, China	UP	Genetic diversity & GWAS analysis & selective sweeps	7500018300	0.8369	9.96	0.7414	0.4331
195	LN008	P. ussuriensis	Landrace	Liaoning, China	UP	Genetic diversity & GWAS analysis & selective sweeps	8594886300	0.8305	12.66	0.7715	0.5625
196	LN038	P. ussuriensis	Landrace	Liaoning, China	WP	Genetic diversity & GWAS analysis & selective sweeps	12794913300	0.8338	14.36	0.7919	0.6403
197	GS019	P. ussuriensis	Landrace	Gansu, China	NWC-2	Genetic diversity & GWAS analysis	10628647800	0.8317	15.25	0.7826	0.616
198	BJ003	P. ussuriensis	Landrace	Beijing, China	UP	Genetic diversity & GWAS analysis & selective sweeps	12004372800	0.8425	13.06	0.7943	0.6222
199	LN075	P. ussuriensis	Landrace	Liaoning, China	Pu	Genetic diversity & GWAS analysis & selective sweeps	7762467300	0.8365	11.5	0.7648	0.5097
200	BJ002	P. ussuriensis	Landrace	Beijing, China	UP	Genetic diversity & GWAS analysis & selective sweeps	10810885800	0.8419	12.06	0.7849	0.5804
201	HB021	P. ussuriensis	Landrace	Hebei, China	UP	Genetic diversity & GWAS analysis & selective sweeps	7700349300	0.8308	11.37	0.7693	0.5102
202	QH006	P. ussuriensis	Landrace	Qinghai, China	Pw	Genetic diversity & GWAS analysis	8741342100	0.8398	12.49	0.7687	0.5453
203	JL017	P. ussuriensis	Landrace	Jilin, China	UP	Genetic diversity & GWAS analysis & selective sweeps	5989773300	0.8383	8.67	0.71	0.332
204	LN017	P. ussuriensis	Landrace	Liaoning, China	WP	Genetic diversity & GWAS analysis & selective sweeps	7362445800	0.8284	9.7	0.7314	0.4046
205	LN018	P. ussuriensis	Landrace	Liaoning, China	UP	Genetic diversity & GWAS analysis & selective sweeps	7114907700	0.8295	9.31	0.7366	0.378
206	LN041	P. ussuriensis	Landrace	Liaoning, China	UP	Genetic diversity & GWAS analysis & selective sweeps	7466803200	0.8251	9.79	0.7454	0.4067
207	LN010	P. ussuriensis	Landrace	Liaoning, China	UP	Genetic diversity & GWAS analysis & selective sweeps	8360049900	0.8358	11.86	0.7699	0.5239
208	LN006	P. ussuriensis	Landrace	Liaoning, China	UP	Genetic diversity & GWAS analysis & selective sweeps	9595234200	0.8351	13.39	0.7782	0.592
209	HB017	P. ussuriensis	Landrace	Hebei, China	UP	Genetic diversity & GWAS analysis & selective sweeps	10192124400	0.8325	14.68	0.786	0.6446
210	LN001	P. ussuriensis	Landrace	Liaoning, China	UP	Genetic diversity & GWAS analysis & selective sweeps	9499211400	0.8373	13.36	0.7781	0.5849
211	LN015	P. ussuriensis	Landrace	Liaoning, China	UP	Genetic diversity & GWAS analysis & selective sweeps	7961975100	0.8424	10.23	0.7479	0.4251
212	LN073	P. ussuriensis	Landrace	Liaoning, China	UP	Genetic diversity & GWAS analysis & selective sweeps	8860348500	0.8375	9.96	0.7661	0.4545
213	HB022	P. ussuriensis	Landrace	Hebei, China	UP	Genetic diversity & GWAS analysis & selective sweeps	8097519300	0.8377	10.55	0.7239	0.4428
214	LN052	P. ussuriensis	Landrace	Liaoning, China	UP	Genetic diversity & GWAS analysis & selective sweeps	8329191900	0.8271	10.49	0.7192	0.4155
215	LN013	P. ussuriensis	Landrace	Liaoning, China	UP	Genetic diversity & GWAS analysis & selective sweeps	7394799600	0.831	10.61	0.7416	0.4293
216	LN012	P. ussuriensis	Landrace	Liaoning, China	Pu	Genetic diversity & GWAS analysis & selective sweeps	9997376700	0.8371	13.19	0.7673	0.5344
217	LN034	P. ussuriensis	Landrace	Liaoning, China	UP	Genetic diversity & GWAS analysis & selective sweeps	9315750300	0.8295	12.38	0.7503	0.4993
218	LN031	P. ussuriensis	Landrace	Liaoning, China	Pu	Genetic diversity & GWAS analysis & selective sweeps	8138733300	0.8424	10.89	0.7418	0.4526
219	LN078	P. ussuriensis	Landrace	Liaoning, China	UP	Genetic diversity & GWAS analysis & selective sweeps	9039540300	0.837	10.63	0.7711	0.503
220	LN016	P. ussuriensis	Landrace	Liaoning, China	UP	Genetic diversity & GWAS analysis & selective sweeps	7138703700	0.8375	9.52	0.7033	0.3883
221	HB040	P. ussuriensis	Landrace	Hebei, China	UP	Genetic diversity & GWAS analysis & selective sweeps	8537433300	0.8311	12.41	0.7513	0.5138
222	LN054	P. ussuriensis	Landrace	Liaoning, China	UP	Genetic diversity & GWAS analysis & selective sweeps	8276367600	0.8311	12.12	0.7607	0.5052
223	LN043	P. ussuriensis	Landrace	Liaoning, China	UP	Genetic diversity & GWAS analysis & selective sweeps	7765078800	0.8345	11.48	0.742	0.5156
224	HB032	P. ussuriensis	Landrace	Hebei, China	UP	Genetic diversity & GWAS analysis & selective sweeps	6566586300	0.8307	9.78	0.7392	0.4301
225	LN047	P. ussuriensis	Landrace	Liaoning, China	UP	Genetic diversity & GWAS analysis & selective sweeps	7216668300	0.8284	10.7	0.7488	0.4738
226	LN074	P. ussuriensis	Landrace	Liaoning, China	Pu	Genetic diversity & GWAS analysis & selective sweeps	9005223300	0.8416	10.09	0.7628	0.4521
227	Chi004	P. phaeocarpa	Landrace	Hebei, China	WP	Genetic diversity & GWAS analysis & selective sweeps	8190069900	0.8472	11.2	0.7756	0.552
228	Chi003	P. phaeocarpa	Landrace	Hebei, China	NWC-2	Genetic diversity & GWAS analysis & selective sweeps	8636476800	0.837209	11.47	0.7924	0.5653
229	Chi002	P. phaeocarpa	Landrace	Hebei, China	WP	Genetic diversity & GWAS analysis & selective sweeps	6115192200	0.8399	8.68	0.7401	0.3675
230	JX009	P. Pyrifolia	Landrace	Jiangxi, China	SPC	Genetic diversity & GWAS analysis & selective sweeps	8261638500	0.8479	12.14	0.7863	0.6111
231	YN013	P. Pyrifolia	Landrace	Yunnan, China	SPC	Genetic diversity & GWAS analysis & selective sweeps	7837010100	0.8478	10.79	0.7712	0.5246
232	TW001	P. Pyrifolia	Landrace	Taiwan, China	SPC	Genetic diversity & GWAS analysis & selective sweeps	6352593600	0.8465	9	0.7496	0.41
233	SC031	P. Pyrifolia	Landrace	Sichuan, China	SPC	Genetic diversity & GWAS analysis & selective sweeps	8215014900	0.8405	11.35	0.7787	0.558
234	JX002	P. Pyrifolia	Landrace	Jiangxi, China	SPC	Genetic diversity & GWAS analysis & selective sweeps	6676856400	0.8489	9.63	0.7572	0.4395
235	YN016	P. Pyrifolia	Landrace	Yunnan, China	SPC	Genetic diversity & GWAS analysis & selective sweeps	8331630300	0.8521	9.32	0.7556	0.4063
236	ZJ017	P. Pyrifolia	Landrace	Zhejiang, China	SPC	Genetic diversity & GWAS analysis & selective sweeps	7662157500	0.8496	8.43	0.7355	0.3343
237	YN008	P. Pyrifolia	Landrace	Yunnan, China	SPC	Genetic diversity & GWAS analysis & selective sweeps	9353452200	0.8468	11.59	0.7789	0.5492
238	SC021	P. Pyrifolia	Landrace	Sichuan, China	SPC	Genetic diversity & GWAS analysis & selective sweeps	7331416200	0.8456	9.35	0.756	0.3991
239	JX012	P. Pyrifolia	Landrace	Jiangxi, China	SPC	Genetic diversity & GWAS analysis & selective sweeps	8474863500	0.85	10.9	0.7726	0.5187
240	YN010	P. Pyrifolia	Landrace	Yunnan, China	SPC	Genetic diversity & GWAS analysis & selective sweeps	10902475200	0.8437	13.52	0.7928	0.6356
241	SC029	P. Pyrifolia	Landrace	Sichuan, China	SPC	Genetic diversity & GWAS analysis & selective sweeps	10066356000	0.8479	11.21	0.7786	0.534
242	SC018	P. Pyrifolia	Landrace	Sichuan, China	SPC	Genetic diversity & GWAS analysis & selective sweeps	10341876300	0.8474	11.2	0.7773	0.5244
243	JX005	P. Pyrifolia	Landrace	Jiangxi, China	SPC	Genetic diversity & GWAS analysis & selective sweeps	9731484000	0.8491	10.13	0.7653	0.4689
244	GZ004	P. Pyrifolia	Landrace	Guizhou, China	SPC	Genetic diversity & GWAS analysis & selective sweeps	9025388700	0.8457	9.75	0.761	0.4436
245	GD002	P. Pyrifolia	Landrace	Guangdong, China	SPC	Genetic diversity & GWAS analysis & selective sweeps	7731184200	0.85	9.28	0.7548	0.4062
246	YN017	P. Pyrifolia	Landrace	Yunnan, China	SPC	Genetic diversity & GWAS analysis & selective sweeps	8325939000	0.846	9.91	0.7636	0.4461
247	HB049	P. bretschneideri	Landrace	Hebei, China	SPC	Genetic diversity & GWAS analysis & selective sweeps	9686891400	0.8486	10.15	0.7666	0.4742
248	SC009	P. Pyrifolia	Landrace	Sichuan, China	SPC	Genetic diversity & GWAS analysis & selective sweeps	8321350500	0.8466	8.95	0.7449	0.3583
249	LN011	P. phaeocarpa	Landrace	Hebei, China	SPJ	Genetic diversity & GWAS analysis & selective sweeps	10057611000	0.8247	10.42	0.7812	0.4532
250	YN011	P. Pyrifolia	Landrace	Yunnan, China	SPC	Genetic diversity & GWAS analysis & selective sweeps	7134483300	0.8388	10.53	0.7617	0.4818
251	ZJ019	P. Pyrifolia	Landrace	Zhejiang, China	SPC	Genetic diversity & GWAS analysis & selective sweeps	9874074300	0.8508	10.68	0.767	0.4926
252	HuB007	P. Pyrifolia	Landrace	Hubei, China	SPC	Genetic diversity & GWAS analysis & selective sweeps	8150311200	0.8439	11.94	0.7718	0.5467
253	YN004	P. Pyrifolia	Landrace	Yunnan, China	SPC	Genetic diversity & GWAS analysis & selective sweeps	10633909800	0.8482	11.68	0.7805	0.5503
254	SC002	P. Pyrifolia	Landrace	Sichuan, China	SPC	Genetic diversity & GWAS analysis & selective sweeps	9900756300	0.8413	10.62	0.7654	0.4767
255	GX001	P. Pyrifolia	Landrace	Guangxi, China	SPC	Genetic diversity & GWAS analysis & selective sweeps	8664090600	0.8357	11.05	0.7608	0.4971
256	FJ005	P. Pyrifolia	Landrace	Fujian, China	SPC	Genetic diversity & GWAS analysis & selective sweeps	10755833400	0.8321	15.65	0.7806	0.6299
257	ZJ020	P. Pyrifolia	Landrace	Zhejiang, China	SPC	Genetic diversity & GWAS analysis & selective sweeps	9243711300	0.8395	10.73	0.7674	0.4769
258	ZJ015	P. Pyrifolia	Landrace	Zhejiang, China	SPC	Genetic diversity & GWAS analysis & selective sweeps	9323157300	0.8474	13.53	0.7725	0.5713
259	SC011	P. Pyrifolia	Landrace	Sichuan, China	SPC	Genetic diversity & GWAS analysis & selective sweeps	8959726800	0.8336	10.09	0.7531	0.4235
260	SC001	P. Pyrifolia	Landrace	Sichuan, China	SPC	Genetic diversity & GWAS analysis & selective sweeps	6472469100	0.836	7.67	0.7084	0.2505
261	JX007	P. Pyrifolia	Landrace	Jiangxi, China	SPC	Genetic diversity & GWAS analysis & selective sweeps	10255288200	0.8509	13.72	0.7749	0.6032
262	FJ003	P. Pyrifolia	Landrace	Fujian, China	SPC	Genetic diversity & GWAS analysis & selective sweeps	10359789000	0.8385	12	0.7734	0.545
263	ZJ018	P. Pyrifolia	Landrace	Zhejiang, China	SPC	Genetic diversity & GWAS analysis & selective sweeps	6366768000	0.8465	7.64	0.7146	0.2645
264	FJ006	P. Pyrifolia	Landrace	Fujian, China	NWC-2	Genetic diversity & GWAS analysis	6737808300	0.8414	8.02	0.731	0.301
265	ZJ002	P. Pyrifolia	Landrace	Zhejiang, China	SPJ	Genetic diversity & GWAS analysis & selective sweeps	7135669800	0.834114	10.91	0.7628	0.5035
266	SC014	P. Pyrifolia	Landrace	Sichuan, China	SPC	Genetic diversity & GWAS analysis & selective sweeps	6789557700	0.8517	8.22	0.733	0.3139
267	GZ002	P. Pyrifolia	Landrace	Guizhou, China	SPC	Genetic diversity & GWAS analysis & selective sweeps	6482049600	0.8495	7.78	0.7232	0.2801
268	SC030	P. Pyrifolia	Landrace	Sichuan, China	SPC	Genetic diversity & GWAS analysis & selective sweeps	9713828400	0.8379	14.79	0.7774	0.6268
269	SC025	P. Pyrifolia	Landrace	Sichuan, China	SPC	Genetic diversity & GWAS analysis & selective sweeps	6147570300	0.8385	9.35	0.7386	0.3967
270	SC033	P. Pyrifolia	Landrace	Sichuan, China	SPC	Genetic diversity & GWAS analysis & selective sweeps	9091064100	0.8474	9.67	0.7631	0.4447
271	YN009	P. Pyrifolia	Landrace	Yunnan, China	SPC	Genetic diversity & GWAS analysis & selective sweeps	7080319200	0.8447	7.98	0.7308	0.3031
272	SC006	P. Pyrifolia	Landrace	Sichuan, China	SPC	Genetic diversity & GWAS analysis & selective sweeps	8028910200	0.8491	12.22	0.771	0.5542
273	AH001	P. Pyrifolia	Landrace	Anhui, China	NWC-1	Genetic diversity & GWAS analysis	9330876600	0.8385	13.5	0.7742	0.5712
274	HuB012	P. Pyrifolia	Landrace	Hubei, China	SPC	Genetic diversity & GWAS analysis & selective sweeps	6914994900	0.8361	10.32	0.7499	0.4644
275	SC007	P. Pyrifolia	Landrace	Sichuan, China	SPC	Genetic diversity & GWAS analysis & selective sweeps	8907892200	0.8408	13.26	0.7824	0.6202
276	GZ001	P. Pyrifolia	Landrace	Guizhou, China	SPC	Genetic diversity & GWAS analysis & selective sweeps	7492951200	0.8509	8.67	0.7455	0.3607
277	ZJ014	P. Pyrifolia	Landrace	Zhejiang, China	SPC	Genetic diversity & GWAS analysis & selective sweeps	7042867200	0.845443	11.07	0.7575	0.4915
278	YN001	P. Pyrifolia	Landrace	Yunnan, China	NWC-2	Genetic diversity & GWAS analysis	5854273800	0.837	8.91	0.7183	0.3541
279	ZJ012	P. Pyrifolia	Landrace	Zhejiang, China	SPC	Genetic diversity & GWAS analysis & selective sweeps	7422225300	0.8428	11.19	0.7551	0.4915
280	YN021	P. Pyrifolia	Landrace	Yunnan, China	SPC	Genetic diversity & GWAS analysis & selective sweeps	9734928000	0.8444	11.01	0.7752	0.5311
281	HuB013	P. Pyrifolia	Landrace	Hubei, China	SPC	Genetic diversity & GWAS analysis & selective sweeps	7579662600	0.843	11.6	0.7602	0.5048
282	YN020	P. Pyrifolia	Landrace	Yunnan, China	SPC	Genetic diversity & GWAS analysis & selective sweeps	6754610100	0.8451	10.21	0.7413	0.419
283	YN012	P. Pyrifolia	Landrace	Yunnan, China	SPC	Genetic diversity & GWAS analysis & selective sweeps	6931477200	0.8398	10.39	0.7555	0.4515
284	AH007	P. Pyrifolia	Landrace	Anhui, China	SPC	Genetic diversity & GWAS analysis & selective sweeps	7917757500	0.8407	11.78	0.7631	0.5159
285	YN006	P. Pyrifolia	Landrace	Yunnan, China	SPC	Genetic diversity & GWAS analysis & selective sweeps	7198037700	0.851	10.86	0.7535	0.4715
286	JX006	P. Pyrifolia	Landrace	Jiangxi, China	SPC	Genetic diversity & GWAS analysis & selective sweeps	7239078300	0.8446	8.08	0.7303	0.3038
287	JX013	P. Pyrifolia	Landrace	Jiangxi, China	SPJ	Genetic diversity & GWAS analysis & selective sweeps	6827208300	0.8331	10.34	0.7523	0.4524
288	GZ003	P. Pyrifolia	Landrace	Guizhou, China	SPC	Genetic diversity & GWAS analysis & selective sweeps	10009916700	0.853	11.23	0.7745	0.5349
289	GX002	P. Pyrifolia	Landrace	Guangxi, China	SPC	Genetic diversity & GWAS analysis & selective sweeps	10056816600	0.8479	11.44	0.7752	0.549
290	JX011	P. Pyrifolia	Landrace	Jiangxi, China	SPC	Genetic diversity & GWAS analysis & selective sweeps	8755041900	0.8487	10.1	0.767	0.4662
291	JS009	P. Pyrifolia	Landrace	Jiangsu, China	SPC	Genetic diversity & GWAS analysis & selective sweeps	8728576500	0.8408	13.2	0.7824	0.6113
292	JX010	P. Pyrifolia	Landrace	Jiangxi, China	SPC	Genetic diversity & GWAS analysis & selective sweeps	7774852500	0.8431	11.56	0.7691	0.5174
293	FJ002	P. Pyrifolia	Landrace	Fujian, China	SPC	Genetic diversity & GWAS analysis & selective sweeps	7744956000	0.8383	11.45	0.7641	0.4985
294	SC017	P. Pyrifolia	Landrace	Sichuan, China	SPC	Genetic diversity & GWAS analysis & selective sweeps	7906140900	0.8456	11.77	0.7597	0.5134
295	HB018	P. Pyrifolia	Landrace	Hebei, China	SPC	Genetic diversity & GWAS analysis & selective sweeps	6012140400	0.8375	8.82	0.732	0.3353
296	YN015	P. Pyrifolia	Landrace	Yunnan, China	SPC	Genetic diversity & GWAS analysis & selective sweeps	9479467800	0.8513	10.99	0.7739	0.5149
297	YN003	P. Pyrifolia	Landrace	Yunnan, China	SPJ	Genetic diversity & GWAS analysis & selective sweeps	9761481000	0.8391	14.56	0.78	0.6172
298	GX003	P. Pyrifolia	Landrace	Guangxi, China	SPC	Genetic diversity & GWAS analysis & selective sweeps	7798645200	0.8451	8.99	0.7544	0.3985
299	ZJ011	P. Pyrifolia	Landrace	Zhejiang, China	SPC	Genetic diversity & GWAS analysis & selective sweeps	10895651100	0.8388	15.4	0.7812	0.6342
300	YN014	P. Pyrifolia	Landrace	Yunnan, China	SPC	Genetic diversity & GWAS analysis & selective sweeps	9701850000	0.8359	14.06	0.7799	0.6152
301	SC032	P. Pyrifolia	Landrace	Sichuan, China	SPC	Genetic diversity & GWAS analysis & selective sweeps	7937120700	0.85	11.22	0.754	0.5226
302	AH008	P. Pyrifolia	Landrace	Anhui, China	SPC	Genetic diversity & GWAS analysis & selective sweeps	7276170900	0.8402	10.34	0.7448	0.4539
303	ZJ016	P. Pyrifolia	Landrace	Zhejiang, China	SPC	Genetic diversity & GWAS analysis & selective sweeps	7047283500	0.8462	10.07	0.7387	0.4426
304	SaX008	P. Pyrifolia	Landrace	Shanxi, China	WP	Genetic diversity & GWAS analysis & selective sweeps	7854489600	0.8375	11.33	0.7552	0.5226
305	YN007	P. Pyrifolia	Landrace	Yunnan, China	SPC	Genetic diversity & GWAS analysis & selective sweeps	6672543000	0.84113	9.57	0.7213	0.3793
306	FJ004	P. Pyrifolia	Landrace	Fujian, China	SPC	Genetic diversity & GWAS analysis & selective sweeps	8364117300	0.8445	9.74	0.7618	0.4378
307	SC003	P. Pyrifolia	Landrace	Sichuan, China	SPC	Genetic diversity & GWAS analysis & selective sweeps	6844767000	0.843828	9.5	0.7065	0.4065
308	YN018	P. Pyrifolia	Landrace	Yunnan, China	SPC	Genetic diversity & GWAS analysis & selective sweeps	6754433100	0.8463	10.03	0.7524	0.4387
309	HuN004	P. Pyrifolia	Landrace	Hunan, China	SPC	Genetic diversity & GWAS analysis & selective sweeps	8873664000	0.8499	10.45	0.7689	0.4873
310	SC012	P. Pyrifolia	Landrace	Sichuan, China	WP	Genetic diversity & GWAS analysis & selective sweeps	7918654200	0.8378	9.09	0.7562	0.3932
311	SC008	P. Pyrifolia	Landrace	Sichuan, China	SPC	Genetic diversity & GWAS analysis & selective sweeps	7975167300	0.8429	10.45	0.7161	0.4385
312	Kor002	P. Pyrifolia	Cultivar	North Korea	SPJ	Genetic diversity & GWAS analysis & selective sweeps	8314763100	0.8467	10.25	0.7645	0.4688
313	RKor003	P. Pyrifolia	Cultivar	South Korea	SPJ	Genetic diversity & GWAS analysis & selective sweeps	7288639200	0.8396	10.35	0.7731	0.5182
314	RKor001	P. Pyrifolia	Cultivar	South Korea	SPJ	Genetic diversity & GWAS analysis & selective sweeps	7450643400	0.8376	10.34	0.7651	0.5014
315	RKor002	P. Pyrifolia	Cultivar	South Korea	SPJ	Genetic diversity & GWAS analysis & selective sweeps	9202683300	0.8495	10.97	0.7693	0.5282
316	RKor005	P. Pyrifolia	Cultivar	South Korea	SPJ	Genetic diversity & GWAS analysis & selective sweeps	9972289200	0.8451	12.38	0.7872	0.6022
317	Jap021	P. Pyrifolia	Cultivar	Japan	SPJ	Genetic diversity & GWAS analysis & selective sweeps	8141535000	0.84	11.1	0.7659	0.5358
318	Jap018	P. Pyrifolia	Cultivar	Japan	SPJ	Genetic diversity & GWAS analysis & selective sweeps	7222218600	0.836107	10	0.7479	0.4558
319	Jap012	P. Pyrifolia	Cultivar	Japan	SPJ	Genetic diversity & GWAS analysis & selective sweeps	7839341100	0.845	11.03	0.7679	0.5366
320	Jap009	P. Pyrifolia	Cultivar	Japan	SPJ	Genetic diversity & GWAS analysis & selective sweeps	7709886300	0.8486	11.04	0.7729	0.5502
321	Jap024	P. Pyrifolia	Cultivar	Japan	SPJ	Genetic diversity & GWAS analysis & selective sweeps	7271853300	0.8496	10.14	0.7582	0.4791
322	Jap020	P. Pyrifolia	Cultivar	Japan	SPJ	Genetic diversity & GWAS analysis & selective sweeps	6765129000	0.846	9.7	0.7596	0.4538
323	Jap007	P. Pyrifolia	Cultivar	Japan	SPJ	Genetic diversity & GWAS analysis & selective sweeps	8239314300	0.83652	11.44	0.7737	0.5578
324	Jap001	P. Pyrifolia	Cultivar	Japan	SPJ	Genetic diversity & GWAS analysis & selective sweeps	8109866400	0.8418	11.29	0.7698	0.5528
325	Jap005	P. Pyrifolia	Cultivar	Japan	SPJ	Genetic diversity & GWAS analysis & selective sweeps	8869151700	0.8437	12.74	0.7874	0.6261
326	Jap010	P. Pyrifolia	Cultivar	Japan	SPJ	Genetic diversity & GWAS analysis & selective sweeps	8606640900	0.8427	9.18	0.7523	0.3981
327	Jap023	P. Pyrifolia	Cultivar	Japan	SPJ	Genetic diversity & GWAS analysis & selective sweeps	8476718100	0.848	9.47	0.754	0.4332
328	Jap026	P. Pyrifolia	Cultivar	Japan	SPJ	Genetic diversity & GWAS analysis & selective sweeps	8155888500	0.8481	8.89	0.7454	0.3769
329	Jap015	P. Pyrifolia	Cultivar	Japan	SPJ	Genetic diversity & GWAS analysis & selective sweeps	8904728400	0.846	10.03	0.7663	0.4605
330	Jap003	P. Pyrifolia	Cultivar	Japan	SPJ	Genetic diversity & GWAS analysis & selective sweeps	10741984200	0.8483	11.79	0.7795	0.5528
331	Jap022	P. Pyrifolia	Cultivar	Japan	SPJ	Genetic diversity & GWAS analysis & selective sweeps	10576148400	0.8425	12.65	0.7887	0.6063
332	Jap019	P. Pyrifolia	Cultivar	Japan	SPJ	Genetic diversity & GWAS analysis & selective sweeps	9457724100	0.8463	10.99	0.7756	0.5214
333	Jap016	P. Pyrifolia	Cultivar	Japan	SPJ	Genetic diversity & GWAS analysis & selective sweeps	10086277200	0.8474	12.12	0.7805	0.5802
334	Jap008	P. Pyrifolia	Cultivar	Japan	SPJ	Genetic diversity & GWAS analysis & selective sweeps	9534700500	0.8408	10.69	0.7718	0.498
335	Jap004	P. Pyrifolia	Cultivar	Japan	SPJ	Genetic diversity & GWAS analysis & selective sweeps	9742647600	0.8507	11.51	0.7733	0.5455
336	Jap017	P. Pyrifolia	Cultivar	Japan	SPJ	Genetic diversity & GWAS analysis & selective sweeps	8635346400	0.8388	10.21	0.762	0.4412
337	Jap006	P. Pyrifolia	Cultivar	Japan	SPJ	Genetic diversity & GWAS analysis & selective sweeps	7440363000	0.8431	8.94	0.7491	0.3846
338	Jap025	P. Pyrifolia	Cultivar	Japan	SPJ	Genetic diversity & GWAS analysis & selective sweeps	7790520900	0.8483	9.27	0.7494	0.3839
339	Jap011	P. Pyrifolia	Cultivar	Japan	SPJ	Genetic diversity & GWAS analysis & selective sweeps	10421361600	0.8396	13.6	0.7794	0.5948
340	Jap014	P. Pyrifolia	Cultivar	Japan	SPJ	Genetic diversity & GWAS analysis & selective sweeps	7556711100	0.8349	10.16	0.7531	0.4482
341	Jap002	P. Pyrifolia	Cultivar	Japan	SPJ	Genetic diversity & GWAS analysis & selective sweeps	5935937400	0.8402	9.02	0.7195	0.3863
342	Jap027	P. Pyrifolia	Cultivar	Japan	SPJ	Genetic diversity & GWAS analysis & selective sweeps	6399751200	0.834	8.84	0.75	0.3936
343	Jap028	P. Pyrifolia	Cultivar	Japan	SPJ	Genetic diversity & GWAS analysis & selective sweeps	8322592800	0.8457	9.9	0.764	0.4557
344	Jap029	P. Pyrifolia	Cultivar	Japan	SPJ	Genetic diversity & GWAS analysis & selective sweeps	8458829700	0.841	11.16	0.7529	0.4738
345	Jap030	P. Pyrifolia	Cultivar	Japan	SPJ	Genetic diversity & GWAS analysis & selective sweeps	6716798100	0.8473	8.11	0.7298	0.3072
347	Ame007	P. communis	Cultivar	America	CP	Genetic diversity & GWAS analysis & selective sweeps	8227057200	0.832	11.09	0.7236	0.4972
348	Ame004	P. communis	Cultivar	America	CP	Genetic diversity & GWAS analysis & selective sweeps	6628545300	0.821315	8.97	0.7058	0.3802
349	Rus005	P. communis	Cultivar	Soviet Union	CP	Genetic diversity & GWAS analysis & selective sweeps	6784733100	0.8312	9.11	0.7057	0.3806
350	Pol003	P. communis	Cultivar	Poland	CP	Genetic diversity & GWAS analysis & selective sweeps	6445305000	0.8347	8.8	0.7052	0.3651
351	Pol001	P. communis	Cultivar	Poland	CP	Genetic diversity & GWAS analysis & selective sweeps	7078948800	0.8305	9.51	0.7118	0.4266
352	Ger001	P. communis	Cultivar	Germany	CP	Genetic diversity & GWAS analysis & selective sweeps	6938640300	0.837174	9.25	0.7106	0.4053
353	Ita005	P. communis	Cultivar	Italy	CP	Genetic diversity & GWAS analysis & selective sweeps	8898687000	0.8318	11.95	0.7326	0.5529
354	UN002	P. communis	Cultivar	Unknown	CP	Genetic diversity & GWAS analysis & selective sweeps	7787499600	0.8297	10.47	0.7197	0.4776
355	LN023	P. communis	Cultivar	Unknown	CP	Genetic diversity & GWAS analysis & selective sweeps	9500555700	0.8281	12.53	0.7358	0.573
357	Ame009	P. communis	Cultivar	America	CP	Genetic diversity & GWAS analysis & selective sweeps	8320090800	0.8353	11.28	0.7227	0.5047
358	LN022	P. communis	Cultivar	Unknown	CP	Genetic diversity & GWAS analysis & selective sweeps	8417887800	0.8353	11.26	0.7257	0.51
359	Ita004	P. communis	Cultivar	Italy	CP	Genetic diversity & GWAS analysis & selective sweeps	7886990400	0.8307	10.51	0.7224	0.4899
360	UN001	P. communis	Cultivar	Unknown	CP	Genetic diversity & GWAS analysis & selective sweeps	6865734600	0.82776	9.6	0.7101	0.419
361	Cze005	P. communis	Cultivar	Czech Republic	CP	Genetic diversity & GWAS analysis & selective sweeps	6682788900	0.8289	9.13	0.7095	0.3936
362	Ger003	P. communis	Cultivar	Germany	CP	Genetic diversity & GWAS analysis & selective sweeps	7087740300	0.834446	9.54	0.7177	0.429
364	Cze003	P. communis	Cultivar	Czech Republic	CP	Genetic diversity & GWAS analysis & selective sweeps	7988690400	0.8256	11.51	0.729	0.5361
366	Fra002	P. communis	Cultivar	France	CP	Genetic diversity & GWAS analysis & selective sweeps	6809833800	0.8326	9.46	0.7181	0.4179
367	Ame001	P. communis	Cultivar	America	CP	Genetic diversity & GWAS analysis & selective sweeps	9903662700	0.834849	13.48	0.7526	0.617
368	XJ003	P. sinkiangensis	Landrace	Italy	NWC-1	Genetic diversity & GWAS analysis	8006471100	0.8328	10.8	0.7293	0.5025
369	Ita001	P. communis	Cultivar	Italy	CP	Genetic diversity & GWAS analysis & selective sweeps	8529714900	0.8224	11.76	0.7367	0.5557
370	Ita003	P. communis	Cultivar	Czech Republic	CP	Genetic diversity & GWAS analysis & selective sweeps	14236126800	0.8353	19.96	0.7628	0.6971
371	Cze002	P. communis	Cultivar	Czech Republic	CP	Genetic diversity & GWAS analysis & selective sweeps	8655877200	0.8287	12.27	0.7347	0.5567
372	Cze004	P. communis	Cultivar	France	CP	Genetic diversity & GWAS analysis & selective sweeps	7541121300	0.8323	10.58	0.7195	0.4821
373	Fra006	P. communis	Cultivar	France	CP	Genetic diversity & GWAS analysis & selective sweeps	8565326700	0.8366	10.2	0.718	0.4436
374	Fra001	P. communis	Cultivar	Unknown	CP	Genetic diversity & GWAS analysis & selective sweeps	9803455800	0.8374	12.18	0.7386	0.565
376	Fra003	P. communis	Cultivar	Unknown	CP	Genetic diversity & GWAS analysis & selective sweeps	10042704000	0.8378	10.02	0.7156	0.4117
377	HB004	P. communis	Cultivar	Poland	CP	Genetic diversity & GWAS analysis & selective sweeps	8548290300	0.834	8.65	0.7029	0.3291
378	Pol002	P. communis	Cultivar	America	CP	Genetic diversity & GWAS analysis & selective sweeps	9906102000	0.8326	11.11	0.728	0.4935
380	Ame005	P. communis	Cultivar	Unknown	CP	Genetic diversity & GWAS analysis & selective sweeps	10340745900	0.8213	11.51	0.7184	0.4879
381	UN003	P. communis	Cultivar	Germany	CP	Genetic diversity & GWAS analysis & selective sweeps	10584728400	0.828	15.11	0.7499	0.6281
382	Ger009	P. communis	Cultivar	America	CP	Genetic diversity & GWAS analysis & selective sweeps	8122816500	0.8284	12.03	0.7216	0.5139
383	Ame006	P. communis	Cultivar	Germany	CP	Genetic diversity & GWAS analysis & selective sweeps	10280856300	0.8382	11.29	0.7261	0.5072
384	Ger008	P. communis	Cultivar	Unknown	CP	Genetic diversity & GWAS analysis & selective sweeps	8943461100	0.8275	12.49	0.7256	0.5361
385	HB005	P. communis	Cultivar	Czech Republic	CP	Genetic diversity & GWAS analysis & selective sweeps	7095276600	0.8314	10.51	0.706	0.4331
386	Cze006	P. communis	Cultivar	Britain	CP	Genetic diversity & GWAS analysis & selective sweeps	7663515000	0.8379	11.33	0.7079	0.4673
387	Eng002	P. communis	Cultivar	Czech Republic	CP	Genetic diversity & GWAS analysis & selective sweeps	8989307400	0.8373	10.16	0.7197	0.4424
388	Cze001	P. communis	Cultivar	Australia	CP	Genetic diversity & GWAS analysis & selective sweeps	9332075400	0.8272	13.25	0.7274	0.5497
389	Aus001	P. communis	Cultivar	France	CP	Genetic diversity & GWAS analysis & selective sweeps	7825658100	0.8357	9.02	0.7116	0.375
390	Fra004	P. communis	Cultivar	Germany	CP	Genetic diversity & GWAS analysis & selective sweeps	8137968600	0.8348	9.01	0.7047	0.3596
391	Ger007	P. communis	Cultivar	Germany	CP	Genetic diversity & GWAS analysis & selective sweeps	8896721400	0.8353	12.07	0.7177	0.5237
392	Ger005	P. communis	Cultivar	Germany	CP	Genetic diversity & GWAS analysis & selective sweeps	8396931600	0.8322	11.58	0.7166	0.5006
393	Ger002	P. communis	Cultivar	Britain	CP	Genetic diversity & GWAS analysis & selective sweeps	16502744700	0.844	21.88	0.7558	0.6813
394	Bul003	P. communis	Cultivar	Soviet Union	CP	Genetic diversity & GWAS analysis & selective sweeps	8370679500	0.8362	9.52	0.7112	0.3893
395	XJ012	P. sinkiangensis	Landrace	Russia	NWC-1	Genetic diversity & GWAS analysis	6476592900	0.814667	9.18	0.7468	0.4117
396	XJ010	P. sinkiangensis	Landrace	Japan	NWC-2	Genetic diversity & GWAS analysis	6145933200	0.8311	8.61	0.7496	0.3671
397	XJ004	P. sinkiangensis	Landrace	Soviet Union	NWC-1	Genetic diversity & GWAS analysis	7952763000	0.8319	9.29	0.7154	0.4002
398	QH004	P. sinkiangensis	Landrace	North Korea	Pw	Genetic diversity & GWAS analysis	8639265600	0.8448	9.94	0.7645	0.4512
399	XJ015	P. sinkiangensis	Landrace	Soviet Union	NWC-1	Genetic diversity & GWAS analysis	8679685500	0.8348	10.03	0.7528	0.448
400	GS017	P. sinkiangensis	Landrace	Gansu, China	NWC-1	Genetic diversity & GWAS analysis	8017783500	0.8425	9.5	0.7418	0.4149
401	XJ007	P. sinkiangensis	Landrace	Xingjiang, China	NWC-2	Genetic diversity & GWAS analysis	10419321000	0.8391	10.9	0.7733	0.5002
402	GS018	P. sinkiangensis	Landrace	Gansu, China	NWC-2	Genetic diversity & GWAS analysis	5726438100	0.8352	8.71	0.7251	0.3442
403	GS016	P. sinkiangensis	Landrace	Gansu, China	Pw	Genetic diversity & GWAS analysis	7523071200	0.8368	11.27	0.7555	0.4957
404	XJ005	P. sinkiangensis	Landrace	Xingjiang, China	NWC-1	Genetic diversity & GWAS analysis	8392940400	0.830733	12.65	0.7677	0.5579
405	XJ001	P. sinkiangensis	Landrace	Xingjiang, China	NWC-1	Genetic diversity & GWAS analysis	9294107100	0.8311	12.95	0.7698	0.5695
406	GS011	P. sinkiangensis	Landrace	Gansu, China	NWC-2	Genetic diversity & GWAS analysis	9256605900	0.8327	11.94	0.7553	0.5152
407	GS022	P. sinkiangensis	Landrace	Gansu, China	NWC-2	Genetic diversity & GWAS analysis	6167939700	0.843	8.59	0.7041	0.332
408	GS014	P. sinkiangensis	Landrace	Gansu, China	NWC-2	Genetic diversity & GWAS analysis	7632618900	0.8401	8.73	0.7387	0.3468
409	GS023	P. sinkiangensis	Landrace	Gansu, China	NWC-2	Genetic diversity & GWAS analysis	7202206200	0.8425	9.95	0.7154	0.4004
410	XJ002	P. sinkiangensis	Landrace	Xingjiang, China	NWC-1	Genetic diversity & GWAS analysis	8205656400	0.8313	11.97	0.7767	0.5642
411	XJ014	P. sinkiangensis	Landrace	Xingjiang, China	NWC-1	Genetic diversity & GWAS analysis	10694809500	0.8337	12.27	0.7768	0.5677
412	XJ006	P. sinkiangensis	Landrace	Xingjiang, China	NWC-1	Genetic diversity & GWAS analysis	7780089300	0.8332	11.56	0.753	0.5043
413	XJ017	P. sinkiangensis	Landrace	Xingjiang, China	NWC-1	Genetic diversity & GWAS analysis	8855433300	0.8353	10.69	0.7655	0.4898
346	Ame008	Unknown	Cultivar	America		GWAS analysis	7467963300	0.8402	10.48	0.758	0.473
356	Ame010	Unknown	Cultivar	America		GWAS analysis	6611035500	0.829222	8.4	0.7223	0.3322
363	Rus003	Unknown	Cultivar	Russia		GWAS analysis	8244919800	0.84	11.3	0.7708	0.533
365	Rus002	Unknown	Cultivar	Russia		GWAS analysis	6854651400	0.836986	9.27	0.7301	0.3909
375	ZJ003	Unknown	Cultivar	France		GWAS analysis	9664098000	0.8447	10.38	0.762	0.4595
379	Ame002	Unknown	Cultivar	America		GWAS analysis	7927306200	0.8353	10.34	0.7415	0.4378
414	XJ008	hybrid	Improved varity	Xingjiang, China		GWAS analysis	7299519600	0.8419	7.46	0.7101	0.2548
415	Rus004	Unknown	Cultivar	Soviet Union		GWAS analysis	9428364900	0.8315	13.43	0.7651	0.5853
416	Rus001	Unknown	Cultivar	Russia		GWAS analysis	6773024400	0.8243	9.28	0.7364	0.4083
417	Jap013	Unknown	Cultivar	Japan		GWAS analysis	8733078000	0.8327	10.33	0.7645	0.4582
418	Rus006	Unknown	Cultivar	Soviet Union		GWAS analysis	8007400800	0.8329	9.57	0.7405	0.4131
419	Kor001	Unknown	Cultivar	North Korea		GWAS analysis	9261670200	0.8322	10.58	0.7677	0.4768
420	Rus007	Unknown	Cultivar	Soviet Union		GWAS analysis	8729453100	0.833	9.85	0.7452	0.4296
421	ZJ010	hybrid	Improved varity	Zhejiang, China		GWAS analysis	6924493500	0.841008	9.67	0.7565	0.4521
422	HLJ007	hybrid	Improved varity	Heilongjiang, China		GWAS analysis	11549824800	0.836065	16.29	0.81	0.6911
423	JL004	hybrid	Improved varity	Jilin, China		GWAS analysis	7027573200	0.8279	9.66	0.766	0.4606
424	HuB010	hybrid	Improved varity	Hubei, China		GWAS analysis	5925423000	0.8393	8.09	0.7337	0.3205
425	SaX007	hybrid	Improved varity	Shanxi, China		GWAS analysis	6439062300	0.841009	8.96	0.7306	0.3795
426	SD008	hybrid	Improved varity	Shandong, China		GWAS analysis	7946363400	0.85113	11.2	0.7788	0.5642
427	HN005	hybrid	Improved varity	Henan, China		GWAS analysis	8356283100	0.847	11.49	0.7781	0.5702
428	HLJ015	hybrid	Improved varity	Heilongjiang, China		GWAS analysis	9793189200	0.8376	13.18	0.7896	0.6264
429	LN069	hybrid	Improved varity	Liaoning, China		GWAS analysis	9393851700	0.8429	12.63	0.787	0.607
430	LN068	hybrid	Improved varity	Liaoning, China		GWAS analysis	8802919200	0.8391	11.65	0.7817	0.5675
431	LN066	hybrid	Improved varity	Liaoning, China		GWAS analysis	6533141100	0.8404	9.13	0.7466	0.4042
432	SX019	hybrid	Improved varity	Shanxi, China		GWAS analysis	6043103100	0.846	8.38	0.7373	0.3557
433	HLJ025	hybrid	Improved varity	Heilongjiang, China		GWAS analysis	6259131000	0.8401	9.04	0.7471	0.4005
434	HLJ014	hybrid	Improved varity	Heilongjiang, China		GWAS analysis	9637406100	0.8364	13.09	0.7881	0.6206
435	LN063	hybrid	Improved varity	Liaoning, China		GWAS analysis	8755539300	0.8307	12.04	0.7774	0.5655
436	LN003	hybrid	Improved varity	Liaoning, China		GWAS analysis	7898597700	0.845085	11.16	0.7811	0.562
437	ZJ009	hybrid	Improved varity	Zhejiang, China		GWAS analysis	6739427700	0.850495	9.69	0.764	0.4652
438	LN062	hybrid	Improved varity	Liaoning, China		GWAS analysis	9468255300	0.8332	12.49	0.7756	0.5736
439	SD007	hybrid	Improved varity	Shandong, China		GWAS analysis	11539616400	0.843337	16.18	0.8039	0.7021
440	ZJ008	hybrid	Improved varity	Zhejiang, China		GWAS analysis	8598392400	0.8416	12.24	0.7802	0.6083
441	GS024	hybrid	Improved varity	Gansu, China		GWAS analysis	6202991100	0.8441	8.7	0.7426	0.3691
442	GS021	hybrid	Improved varity	Gansu, China		GWAS analysis	6002562000	0.8382	8.47	0.7346	0.3495
443	HLJ009	hybrid	Improved varity	Heilongjiang, China		GWAS analysis	10971392700	0.8418	14.76	0.7997	0.6705
444	HLJ008	hybrid	Improved varity	Heilongjiang, China		GWAS analysis	8916958200	0.846	12.09	0.7781	0.5868
445	JL006	hybrid	Improved varity	Jilin, China		GWAS analysis	12072590400	0.8448	16.56	0.8024	0.7026
446	ZJ007	hybrid	Improved varity	Zhejiang, China		GWAS analysis	6958158000	0.8455	9.72	0.7601	0.4609
447	JL005	hybrid	Improved varity	Jilin, China		GWAS analysis	6063004200	0.8338	8.44	0.738	0.3525
448	LN060	hybrid	Improved varity	Liaoning, China		GWAS analysis	9388399500	0.836453	12.85	0.7858	0.6105
449	LN007	hybrid	Improved varity	Liaoning, China		GWAS analysis	7535997600	0.843173	10.64	0.7722	0.5097
450	LN082	hybrid	Improved varity	Liaoning, China		GWAS analysis	6064990200	0.8363	7.88	0.7211	0.294
451	JL009	hybrid	Improved varity	Jilin, China		GWAS analysis	6798672600	0.8394	9.46	0.7505	0.4233
452	HN003	hybrid	Improved varity	Henan, China		GWAS analysis	6193581000	0.8475	9.03	0.7585	0.4133
453	HN006	hybrid	Improved varity	Henan, China		GWAS analysis	8761020900	0.839278	12.24	0.7895	0.6071
454	HLJ006	hybrid	Improved varity	Heilongjiang, China		GWAS analysis	5991776400	0.8337	8.46	0.7339	0.3592
455	LN059	hybrid	Improved varity	Liaoning, China		GWAS analysis	6458367600	0.8373	9.04	0.7525	0.4085
456	SX017	hybrid	Improved varity	Shanxi, China		GWAS analysis	6659756400	0.836927	9.45	0.7612	0.4457
457	SX016	hybrid	Improved varity	Shanxi, China		GWAS analysis	7174910400	0.847613	9.6	0.763	0.457
458	HLJ012	hybrid	Improved varity	Heilongjiang, China		GWAS analysis	10091771100	0.843667	13.64	0.7963	0.6519
459	HuB011	hybrid	Improved varity	Hubei, China		GWAS analysis	8992089300	0.8413	11.85	0.7791	0.5861
460	LN081	hybrid	Improved varity	Liaoning, China		GWAS analysis	9963608700	0.8395	14.58	0.7974	0.6773
461	HB045	hybrid	Improved varity	Hebei, China		GWAS analysis	7530123300	0.8335	11.17	0.7773	0.5523
462	HB044	hybrid	Improved varity	Hebei, China		GWAS analysis	6445767000	0.849	8.84	0.7507	0.3899
463	LN070	hybrid	Improved varity	Liaoning, China		GWAS analysis	6751792800	0.84536	9.43	0.7561	0.4234
464	LN056	hybrid	Improved varity	Liaoning, China		GWAS analysis	8172776400	0.8349	12.17	0.7806	0.578
465	HN002	hybrid	Improved varity	Henan, China		GWAS analysis	7528048800	0.8425	10.99	0.7724	0.5288
466	HLJ011	hybrid	Improved varity	Heilongjiang, China		GWAS analysis	7360659000	0.839991	10.84	0.7737	0.5362
467	ZJ005	hybrid	Improved varity	Zhejiang, China		GWAS analysis	8235718500	0.8456	11.57	0.7806	0.5796
468	ZJ004	hybrid	Improved varity	Zhejiang, China		GWAS analysis	6806868900	0.8358	9.15	0.7461	0.4086
469	JL008	hybrid	Improved varity	Jilin, China		GWAS analysis	6250429800	0.825	8.76	0.749	0.387
470	HLJ003	hybrid	Improved varity	Heilongjiang, China		GWAS analysis	6151043700	0.832	8.45	0.737	0.3492
471	JL003	hybrid	Improved varity	Jilin, China		GWAS analysis	7383614400	0.8426	10.42	0.767	0.5073
472	HuB009	hybrid	Improved varity	Hubei, China		GWAS analysis	6248290200	0.8288	8.63	0.7475	0.3722
473	LN053	hybrid	Improved varity	Liaoning, China		GWAS analysis	7805580900	0.834	10.89	0.7748	0.5276
474	NM001	hybrid	Improved varity	Neimenggu, China		GWAS analysis	6935693700	0.8303	9.56	0.7527	0.4314
475	HuN003	hybrid	Improved varity	Hunan, China		GWAS analysis	7380563700	0.8448	10.82	0.7702	0.5286
476	LN048	hybrid	Improved varity	Liaoning, China		GWAS analysis	7565157300	0.8317	10.33	0.7611	0.4811
477	SH001	hybrid	Improved varity	Shanghai, China		GWAS analysis	9862681200	0.8424	12.07	0.7766	0.5596
478	HLJ005	hybrid	Improved varity	Heilongjiang, China		GWAS analysis	7964137200	0.8356	9.89	0.7589	0.4562
479	LN049	hybrid	Improved varity	Liaoning, China		GWAS analysis	8546930400	0.8424	10.91	0.7775	0.5201
480	LN050	hybrid	Improved varity	Liaoning, China		GWAS analysis	8646237600	0.8417	9.43	0.7548	0.4061
481	LN051	hybrid	Improved varity	Liaoning, China		GWAS analysis	9502778100	0.8342	9.85	0.7572	0.4341
482	LN077	hybrid	Improved varity	Liaoning, China		GWAS analysis	8291379900	0.8382	9.7	0.762	0.433
483	LN061	hybrid	Improved varity	Liaoning, China		GWAS analysis	7659221400	0.8321	8.98	0.7427	0.3622
484	HLJ002	hybrid	Improved varity	Heilongjiang, China		GWAS analysis	6664453500	0.8294	9.87	0.7358	0.4055
485	SaX005	hybrid	Improved varity	Shanxi, China		GWAS analysis	8442459900	0.8397	12.69	0.772	0.5815
486	GS010	hybrid	Improved varity	Gansu, China		GWAS analysis	5878549200	0.836	8.9	0.7256	0.3562
487	LN067	hybrid	Improved varity	Liaoning, China		GWAS analysis	8124755700	0.8425	8.98	0.7379	0.3601
488	ZJ006	hybrid	Improved varity	Zhejiang, China		GWAS analysis	8341306200	0.845	9.74	0.7591	0.439
489	ZJ001	hybrid	Improved varity	Zhejiang, China		GWAS analysis	9270284400	0.8477	10.92	0.7693	0.5259
490	LN021	hybrid	Improved varity	Liaoning, China		GWAS analysis	6741795000	0.8329	10.1	0.7503	0.4317
491	HB043	hybrid	Improved varity	Hebei, China		GWAS analysis	7195978800	0.8451	10.46	0.7584	0.4643
492	JL007	hybrid	Improved varity	Jilin, China		GWAS analysis	7970443800	0.8386	11.4	0.7651	0.5043
493	JL002	hybrid	Improved varity	Jilin, China		GWAS analysis	7680607500	0.8404	11.04	0.755	0.5049
494	XJ009	hybrid	Improved varity	Xingjiang, China		GWAS analysis	6407740200	0.8391	8.99	0.7002	0.3479
495	LN057	hybrid	Improved varity	Liaoning, China		GWAS analysis	6538676100	0.8358	9.42	0.7401	0.3886

## Sheet: S2
Supplementary Table 2 Annotation of genomic variations in Pyrus.
SNP Category	Number
synonymous SNV	594285(5.39%)
nonsynonymous SNV	731118(6.63%)
exonic	1353011(12.26%)
intergenic	5121135(46.42%)
intronic	2057048(18.65%)
Het	11031864
UTR3	190889
UTR5	67067
UTR5;UTR3	239
downstream	966548
exonic;splicing	5
splicing	7803
stopgain	25741
stoploss	1846
unknown	26
upstream	1113669
upstream;downstream	154450
Ti/Tv	2.7
Total snp	11031864

## Sheet: S3
Supplementary Table 3 Chromosomal distribution of SNPs in the 495 Pyrus accessions.
Chromosome	SNP	Density (per kb)
Chr1	449759	24.4113
Chr2	558880	20.7176
Chr3	645334	20.5768
Chr4	575894	20.6414
Chr5	721850	19.389
Chr6	602185	24.6886
Chr7	649551	23.1492
Chr8	541431	23.331
Chr9	609843	22.8017
Chr10	777524	23.0579
Chr11	750573	21.3428
Chr12	580009	20.7615
Chr13	636206	20.5242
Chr14	618341	24.3017
Chr15	993236	21.8176
Chr16	684864	24.353
Chr17	636384	21.6363
Total	11031864	20.7075

## Sheet: S4
Supplementary Table 4 Major characteristics of nine genetic groups in Pyrus.
Genetic group	Accessions	species	Geographic distribution	Type	Fruit character
CP	42	P. communis	Europe,America,Australia	Cultivated	Soft-fleshed，aromatic
NWC-1	13	P. sinkiangensi	Northwest China	Cultivated	Soft-fleshed，aromatic
Pw	37	P. betuleafolia，P. calleryana，P. xerophila，etc	West，North and South China	Wild	Small,coarse,sour and astringent
Pu	18	P. ussuriensis	Northest China	Wild	Relatively small,coarse,sour and astringent
UP	47	P. ussuriensis	Northest China	Cultivated	Relatively small,sour and aromatic
WP	42	P. bretschneideri	Yanshan mountains	Cultivated	Crisp and relatively dense fleshed
NWC-2	30	P. bretschneideri and P. sinkiangensi	Northwest China	Cultivated	Relatively crisp-fleshed
SPC	140	P. pyrifolia	North and South China	Cultivated	larger, crisp and Juicy
SPJ	38	P. pyrifolia	Japan and Korea Pen	Cultivated	larger, round, fine, crunchy and Juicy

## Sheet: S5
Supplementary Table 5 Genomic polymorphisms in nine genetic groups of Pyrus.
Fst\π	CP	NWC-1	Pw	Pu	UP	WP	NWC-2	SPC	SPJ
CP	1.61*10-3
NWC-1	0.21492	2.73*10-3
Pw	0.405025	0.180075	2.30*10-3
Pu	0.506816	0.308568	0.246429	1.96*10-3
UP	0.406754	0.178493	0.130201	0.145641	2.74*10-3
WP	0.475324	0.238907	0.197696	0.321855	0.0833389	2.47*10-3
NWC-2	0.394104	0.115739	0.136433	0.281283	0.0988509	0.097767	2.70*10-3
SPC	0.420601	0.203956	0.168816	0.289785	0.106413	0.0660362	0.0690105	2.43*10-3
SPJ	0.489902	0.255032	0.220565	0.336376	0.157845	0.151391	0.148976	0.10504	2.37*10-3

## Sheet: S6
Supplementary Table 6 Genome-wide average LD decay in nine genetic groups of Pyrus.
Group	SNP Group
	r2	Half distance (bp)	Number of Pairs
WP	0.455017	7450	6.2381e+06
CP	0.524812	1500	2272684
Pw	0.391143	2200	5175840
Pu	0.554139	4100	2523100
SPC	0.383732	2500	8222679
SPJ	0.483277	8050	4.78896e+06
UP	0.381077	4700	7866011
NCW-1	0.398048	45200	5567873
NCW-2	0.38993	8400	7822256

## Sheet: S7
Supplementary Table 7 Genomic polymorphisms of four subgroups in SPC of Pyrus.
Fst\π	SPC-YG	SPC-NC	SPC-SW	SPC-SE
SPC-YG	2.49*10-3
SPC-NC	0.078	2.49*10-3
SPC-SW	0.079	0.066	2.41*10-3
SPC-SE	0.089	0.048	0.061	2.43*10-3

## Sheet: S8
Supplementary Table 8 Genome-wide average LD decay of four subgroups in SPC of Pyrus.
Group	SNP Group
	r2	Half distance (bp)	Number of Pairs
SPC-NC	0.414641	3800	7102616
SPC-SE	0.438791	3100	5963810
SPC-SW	0.452082	3900	5410575
SPC-YG	0.447199	5000	6318684

## Sheet: S9
Supplementary Table 9 Gene flow detected by D-statistic analysis.
Model	P1	P2	P3	O	D-stat	ABBA	BABA	SNPs
P1, P2, SPJ, Pb	Pu	SPC	SPJ	Pb	0.0421399	11.485	4.75713	2100540
	UP	SPC	SPJ	Pb	0.0197486	9.36322	6.07733	2128370
	WP	SPC	SPJ	Pb	0.0014209	7.57549	7.25644	2117780
	Pu	WP	SPJ	Pb	0.041332	11.2747	4.8173	2094560
	UP	WP	SPJ	Pb	0.021277	8.72352	5.64001	2106840
	Pu	UP	SPJ	Pb	0.0305994	7.98148	4.3772	2086070
P1, P2,WP, Pb	Pu	UP	WP	Pb	0.0442715	10.0536	3.9971	2053000
P1, P2,SPC, Pb	Pu	WP	SPC	Pb	0.0548459	12.5142	3.90641	2116220
	UP	WP	SPC	Pb	0.0260814	9.24441	5.56024	2119730
	Pu	UP	SPC	Pb	0.0404066	8.57716	3.81186	2110910

[truncated: 9 more sheets: S10, S11, S12, S13, S14, S15, S16, S17, S18]
